# Supplementary material for: AI-Based Chest CT Analysis for Rapid COVID-19 Diagnosis and Prognosis: A Practical Tool to Flag High-Risk Patients and Lower Healthcare Costs
Source: Diagnostics (Basel). 2022 Jul 1;12(7):1608. doi: 10.3390/diagnostics12071608 (PMC9324628; doi:10.3390/diagnostics12071608)
Supplement: Supplementary file 1 [file diagnostics-12-01608-s001.zip]

Archive with 1 entries (1 files):
- icovid_Deliverable2.3_HE_model_GE.xlsm
