# Supplementary material for: AI-Based Chest CT Analysis for Rapid COVID-19 Diagnosis and Prognosis: A Practical Tool to Flag High-Risk Patients and Lower Healthcare Costs
Source: Diagnostics (Basel). 2022 Jul 1;12(7):1608. doi: 10.3390/diagnostics12071608 (PMC9324628; doi:10.3390/diagnostics12071608)
Supplement: Supplementary file 1 [file diagnostics-12-01608-s001.zip › icovid_Deliverable2.3_HE_model_GE.xlsm]

## Sheet: COVER
	Economic Evaluation of the AI-based software "icolung" for the detection and prognosis of COVID cases from CT scans
	We developed a decision tree analytical model to evalute the impact of using AI-based software for the detection and prognosis of COVID-19 cases in patients receiveing a CT scans for other reasons in a hospital setting in Belgium. The model compares a routine practice scenario where patients are not screend for COVID-19 with a scenario where icolung is introduced in to the routine prcatice to ana…

## Sheet: Results
	RESULTS
	Strategy	Estimated Costs	Incremental Costs	Infections	Hospital Days	Infections avoided	Hospital Days avoided
	Routine Practice	301910		49.8092	1.02418
	Routine Practice + icolung	453129	151220	31.4143	0.950339	18.3949	0.0738413
	* Costs and outcomes per 1000 patients
		ICER
	Infections Avoided	8220.75
	Hospital days avoided	2.0479e+06
	TORNADO PLOTS

## Sheet: Input Parameters
	Model Parameters
	Model inputs can be modifed except those in gray which are automatically calculated
	Variable	Name	Model input		Base case	Range considered in sensitivity analysis		Source	Note	Calculations
	Prevalence of COVID in the community	pCOVID	0.04		0.04	0.01	0.5	https://ourworldindata.org/coronavirus/country/belgium?country	Calulated using biweekly confirmed cases per million (data January 21th). Low point = minimun observed. High point maximum observed	40022	per million	0.040022
	Omicron prevalence	pOmicron	0.75		0.75	0	1	Episode 223 unpublished data
	Delta prevalence	pDelta	0.25		0.25			Episode 223 unpublished data
	Omicron hopitalization rate	pOmiHosp	0.002		0.002	0.001	0.003	Episode 223 unpublished data
	Delta hospitalization rate	pDelHosp	0.011		0.011	0.0055	0.0165	Episode 223 unpublished data
	Omicron ICU rate	pOmiICU	0.077		0.077	0.0385	0.115	https://www.eurosurveillance.org/content/10.2807/1560-7917.ES.2022.27.4.2200077
	Delta ICU rate	pDeltaICU	0.24		0.24	0.125	0.36	https://www.eurosurveillance.org/content/10.2807/1560-7917.ES.2022.27.4.2200077
	Probability Hospitalisation	pHosp	0.00425		0.00425			Calculated using Episode 223 unpublished data	Calcuated from prevalence and hospitalization rates of variants
	Probability of HopitalisationShort stay (1,5 days)	pShort	0.176471		0.176471			Calculated using Episode 223 unpublished data	This is the omicron proportion of hospitalised
	Probability of ICU	pICU	0.182471		0.182471			Calculated using Episode 223 unpublished data	5% of delta hospitalised patients while 0% of omicron require IC
	Probability of Hopitalisation Long stay (5 days)	pLong	0.641059		0.641059			Calculated using Episode 223 unpublished data	This is the delta proportion of hospitalised minus the ICU
	Sensitvity PCR test	PCR_Sens	0.962		0.962	0.91	0.984	https://www.ncbi.nlm.nih.gov/pmc/articles/PMC7657614/	Sensitivity can vary in real world setting and beacuse patient characteristics :https://pubmed.ncbi.nlm.nih.gov/34019562/
	Specificity PCR test	PCR_Spec	0.987		0.987	0.95	0.99	https://www.ncbi.nlm.nih.gov/pmc/articles/PMC7657614/
	Sensitivity icolung	ico_Sens	0.96		0.96	0.94	0.99	Berenguer et al submitted	Independent data set
	Specificity icolung	ico_Spec	0.6		0.6	0.59	0.61	Berenguer et al submitted	Independent data set
	Cost of hopsitalization per day per patient	Cost_Hosp	1000		1000	500	1500	Assumption
	Cost of ICU per day per patient	Cost_ICU	3000		3000	1500	4500	Assumption
	Cost of PCR test	Cost_PCR	100		100	50	150	Assumption
	Self-test	Cost_Selftest	25		25	12.5	37.5	Assumption
	Cost of CT	Cost_CT	300		300	150	450	Assumption
	Cost of icolung	Cost_ico	50		50	25	75	Assumption
	Average short stay duration (days)	Duration_short	1.5		1.5
	Average long stay duration (days)	Duration_long	5		5
	Average ICU stay duration (days)	Duration_ICU	14		14
	Risk reduction icolung on long stay	RR_icolung_long	0.9		0.9	0.8	1	Assumption
	Risk reduction icolung on ICU	RR_icolung_ICU	0.9		0.9	0.8	1	Assumption
	Reproduction Number	Rt	1.25		1.25	0.25	2.25	Assumption
	Reproduction Number short stay	Rt_short	1.25		1.25			Estimated from using (https://doi.org/10.1101/2020.04.20.20072462)
	Reproduction Number Long stay	Rt_long	1.875		1.875
	Reproduction Number ICU	Rt_ICU	2.1875		2.1875
	Risk reduction self-isolation & household quarantine	RF_isolation	0.63		0.63	0.5	0.76	https://www.thelancet.com/journals/laninf/article/PIIS1473-3099(20)30457-6/fulltext
	Risk reduction Personal Protection Equipment	RF_PMH	0.07		0.07	0.056	0.084	Teleman MD, Boudville IC, Heng BH, Zhu D, Leo YS.

## Sheet: Scenarios
1	2	3	4	5	6	7	8	9
		Infections avoided				Hospital days avoided
		Prevalence Covid	Rt	ICER		Prevalence Covid	Hospitalization risk	ICER
		0.01	0.25	164480		0.01	0.004	8.5856e+06
		0.04	0.52	19761.4		0.04	0.013	789104
		0.11	0.79	4725.61		0.11	0.013	286173
		0.16	1.06	2419.71		0.16	0.013	196364
		0.21	1.33	1468.35		0.21	0.013	149321
		0.26	1.6	985.185		0.26	0.013	120371
		0.31	1.87	706.51		0.31	0.013	100760
		0.36	2.14	531.271		0.36	0.013	86596.8
		0.41	2.41	413.944		0.41	0.013	75887.9
		0.46	2.68	331.559		0.46	0.013	67507
		Chenge Prevalence and Rt paramenters and RUN Scenario 1 macro to calculate ICER				Chenge Prevalence and Risk of hopotalization paramenters and RUN Scenario 2 macro to calculate ICER

## Sheet: Model 
	DECISION TREE - Routine Practice vs Routine Practice plus icolung
																					PAYOFFS
																					Costs	Person infected	Hospital days
																			Short stay
																			0.176471		1900	0.0875	1.5
														Hospitalized		11533.8			Long Stay
														0.00425		0.127521			0.641059		5400	0.13125	5
																6.02459
																			ICU
																			0.182471		42400	0.153125	14
								Has COVID						347.744
								0.04						1.24523
														0.0256045
														Home
														0.99575							300	1.25	0
					Routine Practice			301.91
								0.0498092
								0.00102418
								No COVID
								0.96													300	0	0
																		Short stay
																		0.258824			1950	0.0875	1.5
														Hospitalized		10620.4		Long Stay
														0.00425		0.119926		0.576953			5450	0.13125	5
																5.57213
																		ICU
																		0.164224			42450	0.13125	14
												PCR posiitve		493.224
												0.962		0.784663
														0.0236816
														Home
														0.99575							450	0.7875	0
										icolung positive		497.024
										0.96		0.784663
												0.0236816
																		Short stay
																		0.258824			2050	0.0875	1.5
														Hospitalized		10720.4		Long Stay
														0.00425		0.119926		0.576953			5550	0.13125	5
																5.57213
	Patient presenting at Hospital for a CT scan
																		ICU
																		0.164224			42550	0.13125	14
												PCR negative		593.224
												0.038		0.784663
														0.0236816
														Home
														0.99575							550	0.7875	0
								Has COVID		497.036
								0.04		0.785357
										0.0237585
																		Short stay
																		0.176471			1950	0.0875	1.5
														Hospitalized		11583.8		Long Stay
														0.00425		0.0875		0.641059			5450	0.0875	5
																6.02459
																		ICU
																		0.182471			42450	0.0875	14
												PCR posiitve		497.319
					Routine practice + icolung			453.129				0.962		0.784525
								0.0314143						0.0256045
								0.000950339
														Home
														0.99575							450	0.7875	0
										icolung negative		497.319
										0.04		0.802025
												0.0256045
																		Short stay
																		0.176471			1950	0.0875	1.5
														Hospitalized		11583.8		Long Stay
														0.00425		0.0875		0.641059			5450	0.0875	5
																6.02459
																		ICU
																		0.182471			42450	0.0875	14
												PCR negative		497.319
												0.038		1.24506
														0.0256045
														Home
														0.99575							450	1.25	0
												PCR positive
												0.013									550	0	0
										icolung positive		451.3
										0.4		0
												0
												PCR negative
												0.987									450	0	0
								No COVID		451.3
								0.96		0
										0
												PCR positive
												0.013									550	0	0
										icolung negative		451.3
										0.6		0
												0
												PCR negative
												0.987									450	0	0

## Sheet: Adjustment RT
	To adjaut the RT to the helath care setting and to the lenght of stay we used the current formula:							Source
	Rt = p transmission x number contacts x avrg duration contatcs in min. x avg duration of infectivity in days							https://doi.org/10.1101/2020.04.20.20072462
	Avg. number of contact per day in the community		8
	Avg contact duration (in min)		30
	Avg. Duration infectivity		10
	P transmission calcualted from Rt		0.000520833
	Rt hospital short stay		as community
	Rt long stay		1.875		360 minutes			estimate
	Rt ICU		2.1875		420 minutes			https://vinci.cs.uiowa.edu/compepi/wp-content/papercite-data/pdf/butler18.pdf

## Sheet: DSA
1	2	3	4	5	6	7	8	9	10	11	12	13	14	15	16					1	2	3	4	5	6	7	8
Rank cost	Rank Infections	Rank Hosp Days	Variables	Name	low	High		Incremental costs			Infection avoided			Hospital days avoided		Calculation for ranking							Icer infections			ICER Days				Calculating rank ICER
					Low			Low	High		Low	High		Low	High	cost	infection	days		Rank inf	Rank days									Infection	Days
9	1	1	Prevalence of COVID in the community	pCOVID	0.01	0.5		151280	150296		4.59872	229.936		0.0184603	0.923016	60.2273	211.541	0.849175		2	1	Prevalence of COVID in the community	32896.1	653.643		8.19487e+06	162832			24675.3	6.14697e+06
4	4	2	Omicron prevalence	pOmicron	0	1		150827	151351		18.2736	18.4353		0.239078	0.0187622	392.708	0.0404229	0.055079		7	2	Omicron prevalence	8253.81	8209.82		630868	8.06677e+06			33.0647	1.41703e+06
12	8	7	Omicron hopitalization rate	pOmiHosp	0.001	0.003		151236	151203		18.4086	18.3812		0.0668054	0.0808771	16.2451	0.0137141	0.00703584		12	9	Omicron hopitalization rate	8215.5	8226		2.26383e+06	1.86955e+06			5.24186	215925
7	5	5	Delta hospitalization rate	pDelHosp	0.0055	0.0165		151291	151149		18.4197	18.3701		0.0439565	0.103726	70.8664	0.0247828	0.0298848		9	3	Delta hospitalization rate	8213.53	8227.98		3.44183e+06	1.45719e+06			7.21332	1.39392e+06
14	13	9	Omicron ICU rate	pOmiICU	0.0385	0.115		151228	151212		18.3948	18.3949		0.0718454	0.0758112	8.20512	4.9875e-05	0.00196992		17	10	Omicron ICU rate	8221.22	8220.28		2.10491e+06	1.99458e+06			0.468638	57004.2
10	11	6	Delta ICU rate	pDeltaICU	0.125	0.36		151265	151173		18.3946	18.3952		0.0629117	0.0852461	44.9328	0.00028875	0.0114048		14	7	Delta ICU rate	8223.31	8218.07		2.4044e+06	1.77337e+06			2.56638	356495
5	7	10	Sensitvity PCR test	PCR_Sens	0.91	0.984		151419	151135		18.3566	18.4111		0.0738413	0.0738413	199.68	0.0162108	0		8	13	Sensitvity PCR test	8248.78	8208.92		2.05061e+06	2.04676e+06			28.0374	2704.18
3	14	11	Specificity PCR test	PCR_Spec	0.95	0.99		154772	150932		18.3949	18.3949		0.0738413	0.0738413	3552	0	0		6	11	Specificity PCR test	8413.84	8205.09		2.09601e+06	2.044e+06			193.097	48103.2
15	6	8	Sensitivity icolung	ico_Sens	0.94	0.99		151220	151219		18.381	18.4157		0.0723029	0.0761488	0.23548	0.020835	0.00230754		11	12	Sensitivity icolung	8226.97	8211.43		2.09148e+06	1.98584e+06			6.225	43575.6
16	15	12	Specificity icolung	ico_Spec	0.59	0.61		151220	151220		18.3949	18.3949		0.0738413	0.0738413	1.16415e-10	0	0		19	16	Specificity icolung	8220.75	8220.75		2.0479e+06	2.0479e+06			5.45697e-12	1.62981e-09
13	16	13	Cost of hopsitalization per day per patient	Cost_Hosp	500	1500		151236	151204		18.3949	18.3949		0.0738413	0.0738413	16.0752	0	0		16	15	Cost of hopsitalization per day per patient	8221.62	8219.87		2.04812e+06	2.04768e+06			0.873895	217.699
8	17	14	Cost of ICU per day per patient	Cost_ICU	1500	4500		151282	151157		18.3949	18.3949		0.0738413	0.0738413	62.5363	0	0		13	14	Cost of ICU per day per patient	8224.15	8217.35		2.04875e+06	2.04705e+06			3.39966	846.902
1	18	15	Cost of PCR test	Cost_PCR	50	150		100531	201908		18.3949	18.3949		0.0738413	0.0738413	50688.5	0	0		3	5	Cost of PCR test	5465.17	10976.3		1.36145e+06	2.73435e+06			2755.57	686452
18	19	16	Self-test	Cost_Selftest	12.5	37.5		151220	151220		18.3949	18.3949		0.0738413	0.0738413	0	0	0		21	18	Self-test	8220.75	8220.75		2.0479e+06	2.0479e+06			0	0
17	20	17	Cost of CT	Cost_CT	150	450		151220	151220		18.3949	18.3949		0.0738413	0.0738413	1.16415e-10	0	0		20	17	Cost of CT	8220.75	8220.75		2.0479e+06	2.0479e+06			5.45697e-12	1.62981e-09
2	21	18	Cost of icolung	Cost_ico	25	75		126220	176220		18.3949	18.3949		0.0738413	0.0738413	25000	0	0		5	8	Cost of icolung	6861.67	9579.82		1.70934e+06	2.38647e+06			1359.07	338564
11	9	4	Risk reduction icolung on long stay	RR_icolung_long	0.8	1		151183	151256		18.3953	18.3944		0.110459	0.037224	36.6173	0.000457716	0.0366173		15	6	Risk reduction icolung on long stay	8218.55	8222.94		1.36869e+06	4.06341e+06			2.19512	679216
6	12	3	Risk reduction icolung on ICU	RR_icolung_ICU	0.8	1		151099	151340		18.395	18.3948		0.111065	0.0366173	120.606	0.000130284	0.037224		10	4	Risk reduction icolung on ICU	8214.13	8227.36		1.36045e+06	4.13303e+06			6.61466	687449
19	2	19	Reproduction Number	Rt	0.25	2.25		151220	151220		3.67898	33.1108		0.0738413	0.0738413	0	14.7159	0		1	19	Reproduction Number	41103.7	4567.08		2.0479e+06	2.0479e+06			32883	0
20	3	20	Risk reduction self-isolation & household quarantine	RF_isolation	0.5	0.76		151220	151220		24.8574	11.9323		0.0738413	0.0738413	0	6.46254	0		4	20	Risk reduction self-isolation & household quarantine	6083.48	12673.1		2.0479e+06	2.0479e+06			2137.26	0
21	10	21	Risk reduction Personal Protection Equipment	RF_PMH	0.056	0.084		151220	151220		18.3946	18.3952		0.0738413	0.0738413	0	0.000302312	0		18	21	Risk reduction Personal Protection Equipment	8220.88	8220.61		2.0479e+06	2.0479e+06			0.135107	0

## Sheet: Tornado Calc
	Rank	Variable			Costs												Rank	Variable			Costs
					Low	High															Low	High
	1	Cost of PCR test			100531	201908											1	Reproduction Number			41103.7	4567.08
	2	Cost of icolung			126220	176220											2	Prevalence of COVID in the community			32896.1	653.643
	3	Specificity PCR test			154772	150932											3	Cost of PCR test			5465.17	10976.3
	4	Omicron prevalence			150827	151351											4	Risk reduction self-isolation & household quarantine			6083.48	12673.1
	5	Sensitvity PCR test			151419	151135											5	Cost of icolung			6861.67	9579.82
	6	Risk reduction icolung on ICU			151099	151340											6	Specificity PCR test			8413.84	8205.09
	7	Delta hospitalization rate			151291	151149											7	Omicron prevalence			8253.81	8209.82
	8	Cost of ICU per day per patient			151282	151157											8	Sensitvity PCR test			8248.78	8208.92
	9	Prevalence of COVID in the community			151280	150296											9	Delta hospitalization rate			8213.53	8227.98
	10	Delta ICU rate			151265	151173											10	Risk reduction icolung on ICU			8214.13	8227.36
	11	Risk reduction icolung on long stay			151183	151256											11	Sensitivity icolung			8226.97	8211.43
	12	Omicron hopitalization rate			151236	151203											12	Omicron hopitalization rate			8215.5	8226
	13	Cost of hopsitalization per day per patient			151236	151204											13	Cost of ICU per day per patient			8224.15	8217.35
	14	Omicron ICU rate			151228	151212											14	Delta ICU rate			8223.31	8218.07
	15	Sensitivity icolung			151220	151219											15	Risk reduction icolung on long stay			8218.55	8222.94
	16	Specificity icolung			151220	151220											16	Cost of hopsitalization per day per patient			8221.62	8219.87
	17	Cost of CT			151220	151220											17	Omicron ICU rate			8221.22	8220.28
	18	Self-test			151220	151220											18	Risk reduction Personal Protection Equipment			8220.88	8220.61
	19	Reproduction Number			151220	151220											19	Specificity icolung			8220.75	8220.75
	20	Risk reduction self-isolation & household quarantine			151220	151220											20	Cost of CT			8220.75	8220.75
	21	Risk reduction Personal Protection Equipment			151220	151220											21	Self-test			8220.75	8220.75
	Rank	Variable			Infections												Rank	Variable			Costs
					Low	High															Low	High
	1	Prevalence of COVID in the community			4.59872	229.936											1	Prevalence of COVID in the community			8.19487e+06	162832
	2	Reproduction Number			3.67898	33.1108											2	Omicron prevalence			630868	8.06677e+06
	3	Risk reduction self-isolation & household quarantine			24.8574	11.9323											3	Delta hospitalization rate			3.44183e+06	1.45719e+06
	4	Omicron prevalence			18.2736	18.4353											4	Risk reduction icolung on ICU			1.36045e+06	4.13303e+06
	5	Delta hospitalization rate			18.4197	18.3701											5	Cost of PCR test			1.36145e+06	2.73435e+06
	6	Sensitivity icolung			18.381	18.4157											6	Risk reduction icolung on long stay			1.36869e+06	4.06341e+06
	7	Sensitvity PCR test			18.3566	18.4111											7	Delta ICU rate			2.4044e+06	1.77337e+06
	8	Omicron hopitalization rate			18.4086	18.3812											8	Cost of icolung			1.70934e+06	2.38647e+06
	9	Risk reduction icolung on long stay			18.3953	18.3944											9	Omicron hopitalization rate			2.26383e+06	1.86955e+06
	10	Risk reduction Personal Protection Equipment			18.3946	18.3952											10	Omicron ICU rate			2.10491e+06	1.99458e+06
	11	Delta ICU rate			18.3946	18.3952											11	Specificity PCR test			2.09601e+06	2.044e+06
	12	Risk reduction icolung on ICU			18.395	18.3948											12	Sensitivity icolung			2.09148e+06	1.98584e+06
	13	Omicron ICU rate			18.3948	18.3949											13	Sensitvity PCR test			2.05061e+06	2.04676e+06
	14	Specificity PCR test			18.3949	18.3949											14	Cost of ICU per day per patient			2.04875e+06	2.04705e+06
	15	Specificity icolung			18.3949	18.3949											15	Cost of hopsitalization per day per patient			2.04812e+06	2.04768e+06
	16	Cost of hopsitalization per day per patient			18.3949	18.3949											16	Specificity icolung			2.0479e+06	2.0479e+06
	17	Cost of ICU per day per patient			18.3949	18.3949											17	Cost of CT			2.0479e+06	2.0479e+06
	18	Cost of PCR test			18.3949	18.3949											18	Self-test			2.0479e+06	2.0479e+06
	19	Self-test			18.3949	18.3949											19	Reproduction Number			2.0479e+06	2.0479e+06
	20	Cost of CT			18.3949	18.3949											20	Risk reduction self-isolation & household quarantine			2.0479e+06	2.0479e+06
	21	Cost of icolung			18.3949	18.3949											21	Risk reduction Personal Protection Equipment			2.0479e+06	2.0479e+06
	Rank	Variable			Hospital Days
					Low	High
	1	Prevalence of COVID in the community			0.0184603	0.923016
	2	Omicron prevalence			0.239078	0.0187622
	3	Risk reduction icolung on ICU			0.111065	0.0366173
	4	Risk reduction icolung on long stay			0.110459	0.037224
	5	Delta hospitalization rate			0.0439565	0.103726
	6	Delta ICU rate			0.0629117	0.0852461
	7	Omicron hopitalization rate			0.0668054	0.0808771
	8	Sensitivity icolung			0.0723029	0.0761488
	9	Omicron ICU rate			0.0718454	0.0758112
	10	Sensitvity PCR test			0.0738413	0.0738413
	11	Specificity PCR test			0.0738413	0.0738413
	12	Specificity icolung			0.0738413	0.0738413
	13	Cost of hopsitalization per day per patient			0.0738413	0.0738413
	14	Cost of ICU per day per patient			0.0738413	0.0738413
	15	Cost of PCR test			0.0738413	0.0738413
	16	Self-test			0.0738413	0.0738413
	17	Cost of CT			0.0738413	0.0738413
	18	Cost of icolung			0.0738413	0.0738413
	19	Reproduction Number			0.0738413	0.0738413
	20	Risk reduction self-isolation & household quarantine			0.0738413	0.0738413
	21	Risk reduction Personal Protection Equipment			0.0738413	0.0738413

## Sheet: Decision tree compact
															Transmitted to HCW
													Short stay
															Not Transmitted to HCW
											Hospitalized		Long Stay		Continue as above
													ICU		Continue as above
									Positive PCR Screen						Transmitted to other people
													Home
															Not Transmitted to other people
											Not hospitalized
													Re-hopistalised		Continue as above
							Symptomatic				Hospitalized		Continue as above
									Negative PCR Screen
					Has COVID						Not hospitalized		Continue as above
									Positive PCR Screen		Continue as above
							Asymptomatic
			Routine Practice						Negative PCR Screen		Continue as above
							Positive PCR screen		Continue as above
Patient presenting at Hospital					No COVID
							Negative PCR screen		Continue as above
																	Transmitted to HCW
															Short stay
																	Not Transmitted to HCW
													Hospitalized		Long Stay		Continue as above
															ICU		Continue as above
											icolung bad prognosis
																	Transmitted to other people
															Home
																	Not Transmitted to other people
													Not hospitalized
									Positive PCR Screen						Re-hopistalised		Continue as above
											icolung good prognosis		Continue as above
							Symptomatic				icolung bad prognosis		Continue as above
									Negative PCR Screen
					Has COVID						icolung good prognosis		Continue as above
									Positive PCR Screen		Continue as above
							Asymptomatic
			Routine practice + (CT & Icolung)
									Negative PCR Screen		Continue as above
							Positive PCR screen		Continue as above
					No COVID
							Negative PCR screen		Continue as above

## Sheet: Decision tree -CT 
																			Transmitted to HCW
																	Short stay		#REF!
																	0.176471		Not Transmitted to HCW
																			#REF!
																			Transmitted to HCW
													Hospitalized				Long Stay		#REF!
													0.00425				0.641059		Not Transmitted to HCW
																			#REF!
																			Transmitted to HCW
																	ICU		#REF!
																	0.182471		Not Transmitted to HCW
											Has COVID								#REF!
											0.04
																			Transmitted to other people
															Home				#REF!
															#REF!				Not Transmitted to other people
																			#REF!
													Not hospitalized						Transmitted to HCW
													0.99575				Short stay		#REF!
																	0.176471		Not Transmitted to HCW
																			#REF!
																			Transmitted to HCW
															Re-hospistalised		Long Stay		#REF!
															#REF!		0.641059		Not Transmitted to HCW
																			#REF!
																			Transmitted to HCW
									Routine Practice								ICU		#REF!
																	0.182471		Not Transmitted to HCW
																			#REF!
																			Transmitted to HCW
																	Short stay		#REF!
																	0.176471		Not Transmitted to HCW
																			#REF!
																			Transmitted to HCW
													Hospitalized				Long Stay		#REF!
													#REF!				0.641059		Not Transmitted to HCW
																			#REF!
																			Transmitted to HCW
																	ICU		#REF!
																	0.182471		Not Transmitted to HCW
																			#REF!
											No COVID
											0.96								Transmitted to other people
															Home				#REF!
															#REF!				Not Transmitted to other people
																			#REF!
													Not hospitalized						Transmitted to HCW
													#REF!				Short stay		#REF!
																	0.176471		Not Transmitted to HCW
																			#REF!
																			Transmitted to HCW
															Re-hopistalised		Long Stay		#REF!
															#REF!		0.641059		Not Transmitted to HCW
																			#REF!
																			Transmitted to HCW
																	ICU		#REF!
																	0.182471		Not Transmitted to HCW
																			#REF!
																			Transmitted to HCW
																			#REF!
																			Not Transmitted to HCW
																			#REF!
																			Transmitted to HCW
																			#REF!
																			Not Transmitted to HCW
																			#REF!
																			Transmitted to HCW
																			#REF!
																			Not Transmitted to HCW
																			#REF!
													Hospitalized
													#REF!
											Positive PCR Screen
											0.013
													Not hospitalized
													#REF!
																	Transmitted to HCW
															Short stay		#REF!
															0.176471		Not Transmitted to HCW
																	#REF!
																	Transmitted to HCW
													Hospitalized		Long Stay		#REF!
													#REF!		0.641059		Not Transmitted to HCW
																	#REF!
																	Transmitted to HCW
															ICU		#REF!
															0.182471		Not Transmitted to HCW
											Negative PCR Screen						#REF!
											0.987
																	Transmitted to HCW
															Home		#REF!
															#REF!		Not Transmitted to HCW
																	#REF!
													Not hospitalized						Transmitted to HCW
													#REF!				Short stay		#REF!
																	0.176471		Not Transmitted to HCW
																			#REF!
																			Transmitted to HCW
															Re-hopistalised		Long Stay		#REF!
															#REF!		0.641059		Not Transmitted to HCW
																			#REF!
																			Transmitted to HCW
																	ICU		#REF!
																	0.182471		Not Transmitted to HCW
																			#REF!
Patient presenting at Hospital for a CT scan
																			Transmitted to HCW
																	Short stay		#REF!
																	0.258824		Not Transmitted to HCW
																			#REF!
																			Transmitted to HCW
															Hospitalized		Long Stay		#REF!
															#REF!		0.576953		Not Transmitted to HCW
																			#REF!
																			Transmitted to HCW
																	ICU		#REF!
													icolung bad prognosis				0.164224		Not Transmitted to HCW
													0.96						#REF!
																			Transmitted to other people
																	Home		#REF!
																	#REF!		Not Transmitted to other people
											Positive PCR Screen								#REF!
											0.962
															Not hospitalized						Transmitted to HCW
															#REF!				Short stay		0.07
																			0.258824		Not Transmitted to HCW
									Symptomatic												0.93
									#REF!
																					Transmitted to HCW
																	Re-hopistalised		Long Stay		#REF!
																	#REF!		0.576953		Not Transmitted to HCW
																					#REF!
																					Transmitted to HCW
																			ICU		#REF!
																			0.164224		Not Transmitted to HCW
																					#REF!
																			Transmitted to HCW
																	Short stay		0.07
																	0.176471		Not Transmitted to HCW
																			0.93
																			Transmitted to HCW
															Hospitalized		Long Stay		#REF!
															0.00425		0.641059		Not Transmitted to HCW
																			#REF!
																			Transmitted to HCW
																	ICU		#REF!
													icolung good prognosis				0.182471		Not Transmitted to HCW
													0.04						#REF!
																			Transmitted to other people
																	Home		#REF!
																	#REF!		Not Transmitted to other people
																			#REF!
															Not hospitalized						Transmitted to HCW
															0.99575				Short stay		0.07
																			0.176471		Not Transmitted to HCW
																					0.93
																					Transmitted to HCW
																	Re-hopistalised		Long Stay		#REF!
																	#REF!		0.641059		Not Transmitted to HCW
																					#REF!
																					Transmitted to HCW
																			ICU		#REF!
																			0.182471		Not Transmitted to HCW
																					#REF!
																			Transmitted to HCW
																	Short stay		#REF!
																	0.258824		Not Transmitted to HCW
																			#REF!
																			Transmitted to HCW
															Hospitalized		Long Stay		#REF!
															#REF!		0.576953		Not Transmitted to HCW
																			#REF!
																			Transmitted to HCW
																	ICU		#REF!
													icolung bad prognosis				0.164224		Not Transmitted to HCW
													0.96						#REF!
																			Transmitted to other people
																	Home		#REF!
																	#REF!		Not Transmitted to other people
											Negative PCR Screen								#REF!
											0.038
															Not hospitalized						Transmitted to HCW
															#REF!				Short stay
																					Not Transmitted to HCW
																					Transmitted to HCW
																	Re-hopistalised		Long Stay
																	#REF!				Not Transmitted to HCW
																					Transmitted to HCW
																			ICU
																					Not Transmitted to HCW
																			Transmitted to HCW
																	Short stay
																			Not Transmitted to HCW
																			Transmitted to HCW
															Hospitalized		Long Stay
																			Not Transmitted to HCW
																			Transmitted to HCW
																	ICU
													icolung bad prognosis						Not Transmitted to HCW
													0.04
																			Transmitted to other people
																	Home
																			Not Transmitted to other people
															Not hospitalized						Transmitted to HCW
																			Short stay
																					Not Transmitted to HCW
																					Transmitted to HCW
																	Re-hopistalised		Long Stay
																					Not Transmitted to HCW
																					Transmitted to HCW
																			ICU
																					Not Transmitted to HCW
							Has COVID
							0.04												Transmitted to HCW
																	Short stay
																			Not Transmitted to HCW
																			Transmitted to HCW
															Hospitalized		Long Stay
																			Not Transmitted to HCW
																			Transmitted to HCW
																	ICU
													icolung bad prognosis						Not Transmitted to HCW
																			Transmitted to other people
																	Home
																			Not Transmitted to other people
											Positive PCR Screen
															Not hospitalized						Transmitted to HCW
																			Short stay
																					Not Transmitted to HCW
									Asymptomatic
									#REF!
																					Transmitted to HCW
																	Re-hopistalised		Long Stay
																					Not Transmitted to HCW
																					Transmitted to HCW
																			ICU
																					Not Transmitted to HCW
					Routine Practice + (CT & iolung)
																			Transmitted to HCW
																	Short stay
																			Not Transmitted to HCW
																			Transmitted to HCW
															Hospitalized		Long Stay
																			Not Transmitted to HCW
																			Transmitted to HCW
																	ICU
													icolung bad prognosis						Not Transmitted to HCW
																			Transmitted to other people
																	Home
																			Not Transmitted to other people
															Not hospitalized						Transmitted to HCW
																			Short stay
																					Not Transmitted to HCW
																					Transmitted to HCW
																	Re-hopistalised		Long Stay
																					Not Transmitted to HCW
																					Transmitted to HCW
																			ICU
																					Not Transmitted to HCW
																			Transmitted to HCW
																	Short stay
																			Not Transmitted to HCW
																			Transmitted to HCW
															Hospitalized		Long Stay
																			Not Transmitted to HCW
																			Transmitted to HCW
																	ICU
													icolung bad prognosis						Not Transmitted to HCW
																			Transmitted to other people
																	Home
																			Not Transmitted to other people
											Negative PCR Screen
															Not hospitalized						Transmitted to HCW
																			Short stay
																					Not Transmitted to HCW
																					Transmitted to HCW
																	Re-hopistalised		Long Stay
																					Not Transmitted to HCW
																					Transmitted to HCW
																			ICU
																					Not Transmitted to HCW
																			Transmitted to HCW
																	Short stay
																			Not Transmitted to HCW
																			Transmitted to HCW
															Hospitalized		Long Stay
																			Not Transmitted to HCW
																			Transmitted to HCW
																	ICU
													icolung bad prognosis						Not Transmitted to HCW
																			Transmitted to other people
																	Home
																			Not Transmitted to other people
															Not hospitalized						Transmitted to HCW
																			Short stay
																					Not Transmitted to HCW
																					Transmitted to HCW
																	Re-hopistalised		Long Stay
																					Not Transmitted to HCW
																					Transmitted to HCW
																			ICU
																					Not Transmitted to HCW
																			Transmitted to HCW
																	Short stay
																			Not Transmitted to HCW
																			Transmitted to HCW
															Hospitalized		Long Stay
																			Not Transmitted to HCW
																			Transmitted to HCW
																	ICU
													icolung bad prognosis						Not Transmitted to HCW
																			Transmitted to other people
																	Home
																			Not Transmitted to other people
											Positive PCR Screen
															Not hospitalized						Transmitted to HCW
																			Short stay
																					Not Transmitted to HCW
							No COVID
							0.96
																					Transmitted to HCW
																	Re-hopistalised		Long Stay
																					Not Transmitted to HCW
																					Transmitted to HCW
																			ICU
																					Not Transmitted to HCW
																			Transmitted to HCW
																	Short stay
																			Not Transmitted to HCW
																			Transmitted to HCW
															Hospitalized		Long Stay
																			Not Transmitted to HCW
																			Transmitted to HCW
																	ICU
													icolung bad prognosis						Not Transmitted to HCW
																			Transmitted to other people
																	Home
																			Not Transmitted to other people
															Not hospitalized						Transmitted to HCW
																			Short stay
																					Not Transmitted to HCW
																					Transmitted to HCW
																	Re-hopistalised		Long Stay
																					Not Transmitted to HCW
																					Transmitted to HCW
																			ICU
																					Not Transmitted to HCW
																			Transmitted to HCW
																	Short stay
																			Not Transmitted to HCW
																			Transmitted to HCW
															Hospitalized		Long Stay
																			Not Transmitted to HCW
																			Transmitted to HCW
																	ICU
													icolung bad prognosis						Not Transmitted to HCW
																			Transmitted to other people
																	Home
																			Not Transmitted to other people
											Negative PCR Screen
															Not hospitalized						Transmitted to HCW
																			Short stay
																					Not Transmitted to HCW
																					Transmitted to HCW
																	Re-hopistalised		Long Stay
																					Not Transmitted to HCW
																					Transmitted to HCW
																			ICU
																					Not Transmitted to HCW
																			Transmitted to HCW
																	Short stay
																			Not Transmitted to HCW
																			Transmitted to HCW
															Hospitalized		Long Stay
																			Not Transmitted to HCW
																			Transmitted to HCW
																	ICU
													icolung bad prognosis						Not Transmitted to HCW
																			Transmitted to other people
																	Home
																			Not Transmitted to other people
															Not hospitalized						Transmitted to HCW
																			Short stay
																					Not Transmitted to HCW
																					Transmitted to HCW
																	Re-hopistalised		Long Stay
																					Not Transmitted to HCW
																					Transmitted to HCW
																			ICU
																					Not Transmitted to HCW

[truncated: 4 more sheets: Decision tree - Full, Decision tree - CT scan  (2), Parameters (2), Decision tree  - 1 (2)]
